# Supplementary material for: Construction of T cell exhaustion model for predicting survival and immunotherapy effect of bladder cancer based on WGCNA
Source: Front Oncol. 2023 May 30;13:1196802. doi: 10.3389/fonc.2023.1196802 (PMC10266200; doi:10.3389/fonc.2023.1196802)
Supplement: Supplementary file 12 [file Table_4.xlsx]

## Sheet: Sheet1
Table S4. Grouping of TCGA-BLCA samples
GSM	score	groups
TCGA-2F-A9KO-01A	-2.62638	high
TCGA-2F-A9KP-01A	-4.64975	high
TCGA-2F-A9KQ-01A	-4.62158	high
TCGA-2F-A9KR-01A	-5.43238	low
TCGA-2F-A9KT-01A	-4.44287	high
TCGA-2F-A9KW-01A	-3.55334	high
TCGA-4Z-AA7M-01A	-4.95446	low
TCGA-4Z-AA7N-01A	-5.66307	low
TCGA-4Z-AA7O-01A	-4.98176	low
TCGA-4Z-AA7Q-01A	-5.79825	low
TCGA-4Z-AA7R-01A	-4.86613	low
TCGA-4Z-AA7S-01A	-4.69574	low
TCGA-4Z-AA7W-01A	-5.64483	low
TCGA-4Z-AA7Y-01A	-4.63402	high
TCGA-4Z-AA80-01A	-4.69714	low
TCGA-4Z-AA81-01A	-4.37275	high
TCGA-4Z-AA82-01A	-4.21147	high
TCGA-4Z-AA83-01A	-5.1415	low
TCGA-4Z-AA84-01A	-4.24099	high
TCGA-4Z-AA86-01A	-4.65145	high
TCGA-4Z-AA87-01A	-5.38959	low
TCGA-4Z-AA89-01A	-5.55557	low
TCGA-5N-A9KI-01A	-3.61798	high
TCGA-5N-A9KM-01A	-4.56667	high
TCGA-BL-A0C8-01A	-4.9179	low
TCGA-BL-A0C8-01B	-5.10201	low
TCGA-BL-A13I-01A	-3.10536	high
TCGA-BL-A13I-01B	-3.13398	high
TCGA-BL-A13J-01A	-3.89554	high
TCGA-BL-A13J-01B	-4.05993	high
TCGA-BL-A3JM-01A	-4.38307	high
TCGA-BL-A5ZZ-01A	-3.15601	high
TCGA-BT-A0S7-01A	-3.2609	high
TCGA-BT-A0YX-01A	-3.56854	high
TCGA-BT-A20J-01A	-4.78593	low
TCGA-BT-A20N-01A	-4.13832	high
TCGA-BT-A20O-01A	-4.66454	high
TCGA-BT-A20P-01A	-5.30859	low
TCGA-BT-A20Q-01A	-4.70481	low
TCGA-BT-A20R-01A	-3.00704	high
TCGA-BT-A20T-01A	-4.99607	low
TCGA-BT-A20U-01A	-4.08115	high
TCGA-BT-A20V-01A	-4.57419	high
TCGA-BT-A20W-01A	-5.07743	low
TCGA-BT-A20X-01A	-3.36816	high
TCGA-BT-A2LA-01A	-4.11609	high
TCGA-BT-A2LB-01A	-4.88911	low
TCGA-BT-A2LD-01A	-3.64881	high
TCGA-BT-A3PH-01A	-4.03389	high
TCGA-BT-A3PJ-01A	-4.4908	high
TCGA-BT-A3PK-01A	-3.89063	high
TCGA-BT-A42C-01A	-5.17615	low
TCGA-BT-A42E-01A	-5.00188	low
TCGA-BT-A42F-01A	-4.28171	high
TCGA-C4-A0EZ-01A	-3.40044	high
TCGA-C4-A0F0-01A	-2.98429	high
TCGA-C4-A0F1-01A	-3.13091	high
TCGA-C4-A0F6-01A	-4.51023	high
TCGA-C4-A0F7-01A	-3.248	high
TCGA-CF-A1HR-01A	-4.528	high
TCGA-CF-A1HS-01A	-4.17234	high
TCGA-CF-A27C-01A	-6.00079	low
TCGA-CF-A3MF-01A	-5.21399	low
TCGA-CF-A3MG-01A	-4.47611	high
TCGA-CF-A3MH-01A	-4.92548	low
TCGA-CF-A3MI-01A	-4.90999	low
TCGA-CF-A47S-01A	-5.33031	low
TCGA-CF-A47T-01A	-4.79617	low
TCGA-CF-A47V-01A	-5.9317	low
TCGA-CF-A47W-01A	-5.38522	low
TCGA-CF-A47X-01A	-5.8769	low
TCGA-CF-A47Y-01A	-5.42049	low
TCGA-CF-A5U8-01A	-5.45182	low
TCGA-CF-A5UA-01A	-4.81941	low
TCGA-CF-A7I0-01A	-5.1569	low
TCGA-CF-A8HX-01A	-5.84191	low
TCGA-CF-A8HY-01A	-5.03014	low
TCGA-CF-A9FF-01A	-5.21912	low
TCGA-CF-A9FL-01A	-4.61794	high
TCGA-CF-A9FM-01A	-5.63808	low
TCGA-CU-A0YN-01A	-4.01631	high
TCGA-CU-A0YO-01A	-4.19947	high
TCGA-CU-A0YR-01A	-3.77986	high
TCGA-CU-A3KJ-01A	-3.98139	high
TCGA-CU-A3QU-01A	-4.68191	high
TCGA-CU-A3YL-01A	-6.29747	low
TCGA-CU-A5W6-01A	-4.72536	low
TCGA-CU-A72E-01A	-3.4714	high
TCGA-DK-A1A3-01A	-3.83128	high
TCGA-DK-A1A5-01A	-4.25772	high
TCGA-DK-A1A6-01A	-5.18292	low
TCGA-DK-A1A7-01A	-5.03604	low
TCGA-DK-A1AA-01A	-4.66257	high
TCGA-DK-A1AB-01A	-3.92684	high
TCGA-DK-A1AC-01A	-4.91576	low
TCGA-DK-A1AD-01A	-5.61807	low
TCGA-DK-A1AE-01A	-3.637	high
TCGA-DK-A1AF-01A	-4.14734	high
TCGA-DK-A1AG-01A	-5.53485	low
TCGA-DK-A2HX-01A	-3.66006	high
TCGA-DK-A2I1-01A	-4.63168	high
TCGA-DK-A2I2-01A	-4.09505	high
TCGA-DK-A2I4-01A	-5.53831	low
TCGA-DK-A2I6-01A	-4.43241	high
TCGA-DK-A3IK-01A	-5.41222	low
TCGA-DK-A3IL-01A	-4.39424	high
TCGA-DK-A3IM-01A	-3.55576	high
TCGA-DK-A3IN-01A	-3.65914	high
TCGA-DK-A3IQ-01A	-3.18305	high
TCGA-DK-A3IS-01A	-4.88549	low
TCGA-DK-A3IT-01A	-4.36415	high
TCGA-DK-A3IU-01A	-4.52653	high
TCGA-DK-A3IV-01A	-5.32241	low
TCGA-DK-A3WW-01A	-4.82925	low
TCGA-DK-A3WX-01A	-4.74191	low
TCGA-DK-A3WY-01A	-5.6282	low
TCGA-DK-A3X1-01A	-4.75694	low
TCGA-DK-A3X2-01A	-4.51561	high
TCGA-DK-A6AV-01A	-5.03499	low
TCGA-DK-A6AW-01A	-4.52391	high
TCGA-DK-A6B0-01A	-5.03888	low
TCGA-DK-A6B1-01A	-4.8715	low
TCGA-DK-A6B2-01A	-4.72447	low
TCGA-DK-A6B5-01A	-5.46688	low
TCGA-DK-A6B6-01A	-5.50003	low
TCGA-DK-AA6L-01A	-4.51689	high
TCGA-DK-AA6M-01A	-4.99247	low
TCGA-DK-AA6P-01A	-5.55647	low
TCGA-DK-AA6Q-01A	-4.3817	high
TCGA-DK-AA6R-01A	-4.01363	high
TCGA-DK-AA6S-01A	-4.64955	high
TCGA-DK-AA6T-01A	-5.6398	low
TCGA-DK-AA6U-01A	-4.93776	low
TCGA-DK-AA6W-01A	-4.20104	high
TCGA-DK-AA6X-01A	-4.74421	low
TCGA-DK-AA71-01A	-4.94682	low
TCGA-DK-AA74-01A	-4.69552	low
TCGA-DK-AA75-01A	-5.14028	low
TCGA-DK-AA76-01A	-5.00105	low
TCGA-DK-AA77-01A	-5.19488	low
TCGA-E5-A2PC-01A	-4.35134	high
TCGA-E5-A4TZ-01A	-3.74366	high
TCGA-E5-A4U1-01A	-6.18558	low
TCGA-E7-A3X6-01A	-4.95309	low
TCGA-E7-A3Y1-01A	-5.74332	low
TCGA-E7-A4IJ-01A	-5.59096	low
TCGA-E7-A4XJ-01A	-4.81617	low
TCGA-E7-A519-01A	-5.52626	low
TCGA-E7-A541-01A	-5.42486	low
TCGA-E7-A5KE-01A	-4.77306	low
TCGA-E7-A5KF-01A	-6.00548	low
TCGA-E7-A677-01A	-5.01526	low
TCGA-E7-A678-01A	-5.25891	low
TCGA-E7-A6MD-01A	-5.10964	low
TCGA-E7-A6ME-01A	-5.24243	low
TCGA-E7-A6MF-01A	-4.82696	low
TCGA-E7-A7DU-01A	-5.8289	low
TCGA-E7-A7DV-01A	-3.89623	high
TCGA-E7-A7PW-01A	-5.99089	low
TCGA-E7-A7XN-01A	-5.32383	low
TCGA-E7-A85H-01A	-5.45213	low
TCGA-E7-A8O7-01A	-5.89967	low
TCGA-E7-A8O8-01A	-5.28739	low
TCGA-E7-A97P-01A	-5.14266	low
TCGA-E7-A97Q-01A	-4.76228	low
TCGA-FD-A3B3-01A	-4.20914	high
TCGA-FD-A3B4-01A	-4.10788	high
TCGA-FD-A3B5-01A	-3.86048	high
TCGA-FD-A3B6-01A	-4.28645	high
TCGA-FD-A3B7-01A	-4.72051	low
TCGA-FD-A3B8-01A	-4.89494	low
TCGA-FD-A3N5-01A	-4.25181	high
TCGA-FD-A3N6-01A	-3.76343	high
TCGA-FD-A3NA-01A	-4.71725	low
TCGA-FD-A3SJ-01A	-4.63775	high
TCGA-FD-A3SL-01A	-3.80136	high
TCGA-FD-A3SM-01A	-4.13179	high
TCGA-FD-A3SN-01A	-4.44592	high
TCGA-FD-A3SO-01A	-3.57005	high
TCGA-FD-A3SP-01A	-4.47736	high
TCGA-FD-A3SQ-01A	-4.42109	high
TCGA-FD-A3SR-01A	-4.06872	high
TCGA-FD-A3SS-01A	-3.65017	high
TCGA-FD-A43N-01A	-4.30713	high
TCGA-FD-A43P-01A	-5.62318	low
TCGA-FD-A43S-01A	-5.11075	low
TCGA-FD-A43U-01A	-5.29558	low
TCGA-FD-A43X-01A	-5.94973	low
TCGA-FD-A43Y-01A	-3.68716	high
TCGA-FD-A5BR-01A	-4.49718	high
TCGA-FD-A5BS-01A	-5.54012	low
TCGA-FD-A5BT-01A	-3.39182	high
TCGA-FD-A5BU-01A	-4.2815	high
TCGA-FD-A5BV-01A	-4.30048	high
TCGA-FD-A5BX-01A	-3.02172	high
TCGA-FD-A5BY-01A	-4.25766	high
TCGA-FD-A5BZ-01A	-3.88235	high
TCGA-FD-A5C0-01A	-4.45174	high
TCGA-FD-A5C1-01A	-4.82969	low
TCGA-FD-A62N-01A	-5.47118	low
TCGA-FD-A62O-01A	-4.80723	low
TCGA-FD-A62P-01A	-4.34419	high
TCGA-FD-A62S-01A	-4.08783	high
TCGA-FD-A6TA-01A	-5.19208	low
TCGA-FD-A6TB-01A	-4.96658	low
TCGA-FD-A6TC-01A	-4.47502	high
TCGA-FD-A6TD-01A	-4.90412	low
TCGA-FD-A6TE-01A	-4.56549	high
TCGA-FD-A6TF-01A	-3.29648	high
TCGA-FD-A6TG-01A	-4.64362	high
TCGA-FD-A6TH-01A	-3.45681	high
TCGA-FD-A6TI-01A	-3.4121	high
TCGA-FD-A6TK-01A	-4.47469	high
TCGA-FJ-A3Z7-01A	-4.62411	high
TCGA-FJ-A3Z9-01A	-5.06023	low
TCGA-FJ-A3ZE-01A	-4.77917	low
TCGA-FJ-A3ZF-01A	-5.13204	low
TCGA-FJ-A871-01A	-2.91626	high
TCGA-FT-A3EE-01A	-2.83008	high
TCGA-FT-A61P-01A	-3.99001	high
TCGA-G2-A2EC-01A	-4.67385	high
TCGA-G2-A2EF-01A	-5.18678	low
TCGA-G2-A2EJ-01A	-4.17668	high
TCGA-G2-A2EK-01A	-5.06766	low
TCGA-G2-A2EL-01A	-3.98641	high
TCGA-G2-A2EO-01A	-4.38437	high
TCGA-G2-A2ES-01A	-3.8002	high
TCGA-G2-A3IB-01A	-3.47185	high
TCGA-G2-A3IE-01A	-4.99929	low
TCGA-G2-A3VY-01A	-5.57971	low
TCGA-G2-AA3B-01A	-6.53893	low
TCGA-G2-AA3C-01A	-2.41691	high
TCGA-G2-AA3D-01A	-5.58528	low
TCGA-G2-AA3F-01A	-5.13314	low
TCGA-GC-A3BM-01A	-4.58935	high
TCGA-GC-A3I6-01A	-4.90834	low
TCGA-GC-A3OO-01A	-4.3941	high
TCGA-GC-A3RB-01A	-4.30433	high
TCGA-GC-A3RC-01A	-4.29619	high
TCGA-GC-A3RD-01A	-4.74712	low
TCGA-GC-A3WC-01A	-4.96018	low
TCGA-GC-A3YS-01A	-4.75041	low
TCGA-GC-A4ZW-01A	-4.82495	low
TCGA-GD-A2C5-01A	-5.0026	low
TCGA-GD-A3OP-01A	-4.85165	low
TCGA-GD-A3OQ-01A	-4.08259	high
TCGA-GD-A3OS-01A	-4.06807	high
TCGA-GD-A6C6-01A	-4.9807	low
TCGA-GD-A76B-01A	-5.49212	low
TCGA-GU-A42P-01A	-4.33126	high
TCGA-GU-A42Q-01A	-2.81934	high
TCGA-GU-A42R-01A	-5.28658	low
TCGA-GU-A762-01A	-4.62537	high
TCGA-GU-A763-01A	-5.14902	low
TCGA-GU-A764-01A	-4.32845	high
TCGA-GU-A766-01A	-5.68962	low
TCGA-GU-A767-01A	-4.89589	low
TCGA-GU-AATO-01A	-4.60827	high
TCGA-GU-AATP-01A	-4.7397	low
TCGA-GU-AATQ-01A	-4.11666	high
TCGA-GV-A3JV-01A	-4.61891	high
TCGA-GV-A3JW-01A	-4.94238	low
TCGA-GV-A3JX-01A	-4.92018	low
TCGA-GV-A3JZ-01A	-4.67315	high
TCGA-GV-A3QF-01A	-5.0251	low
TCGA-GV-A3QH-01A	-5.07025	low
TCGA-GV-A3QI-01A	-5.11742	low
TCGA-GV-A3QK-01B	-5.63186	low
TCGA-GV-A40E-01A	-4.62946	high
TCGA-GV-A40G-01A	-5.5367	low
TCGA-GV-A6ZA-01A	-6.01471	low
TCGA-H4-A2HO-01A	-4.48214	high
TCGA-H4-A2HQ-01A	-4.88885	low
TCGA-HQ-A2OE-01A	-5.04888	low
TCGA-HQ-A2OF-01A	-4.40762	high
TCGA-HQ-A5ND-01A	-3.93085	high
TCGA-HQ-A5NE-01A	-4.05557	high
TCGA-K4-A3WS-01A	-4.5446	high
TCGA-K4-A3WU-01B	-5.24398	low
TCGA-K4-A3WV-01A	-4.74989	low
TCGA-K4-A4AB-01B	-3.93561	high
TCGA-K4-A4AC-01A	-4.01724	high
TCGA-K4-A54R-01A	-5.19885	low
TCGA-K4-A5RH-01A	-4.81406	low
TCGA-K4-A5RI-01A	-4.22472	high
TCGA-K4-A5RJ-01A	-5.04303	low
TCGA-K4-A6FZ-01A	-4.71937	low
TCGA-K4-A6MB-01A	-5.06298	low
TCGA-K4-A83P-01A	-5.22556	low
TCGA-K4-AAQO-01A	-4.10141	high
TCGA-KQ-A41N-01A	-4.87482	low
TCGA-KQ-A41O-01A	-5.58949	low
TCGA-KQ-A41P-01A	-4.86408	low
TCGA-KQ-A41Q-01A	-5.28186	low
TCGA-KQ-A41R-01A	-5.13016	low
TCGA-KQ-A41S-01A	-3.77994	high
TCGA-LC-A66R-01A	-4.42287	high
TCGA-LT-A5Z6-01A	-6.41602	low
TCGA-LT-A8JT-01A	-5.42089	low
TCGA-MV-A51V-01A	-5.93347	low
TCGA-PQ-A6FI-01A	-4.02843	high
TCGA-PQ-A6FN-01A	-4.06587	high
TCGA-R3-A69X-01A	-4.42616	high
TCGA-S5-A6DX-01A	-4.63493	high
TCGA-S5-AA26-01A	-5.59208	low
TCGA-SY-A9G0-01A	-3.93168	high
TCGA-SY-A9G5-01A	-5.40777	low
TCGA-UY-A78K-01A	-5.38515	low
TCGA-UY-A78L-01A	-4.28704	high
TCGA-UY-A78M-01A	-5.06794	low
TCGA-UY-A78N-01A	-4.8569	low
TCGA-UY-A78O-01A	-5.38825	low
TCGA-UY-A78P-01A	-4.89337	low
TCGA-UY-A8OB-01A	-4.38212	high
TCGA-UY-A8OD-01A	-4.74111	low
TCGA-UY-A9PA-01A	-4.89472	low
TCGA-UY-A9PB-01A	-4.97314	low
TCGA-UY-A9PD-01A	-5.73742	low
TCGA-UY-A9PE-01A	-5.613	low
TCGA-UY-A9PF-01A	-4.82315	low
TCGA-UY-A9PH-01A	-6.07542	low
TCGA-XF-A8HB-01A	-4.53029	high
TCGA-XF-A8HC-01A	-5.04243	low
TCGA-XF-A8HD-01A	-5.6997	low
TCGA-XF-A8HE-01A	-4.25045	high
TCGA-XF-A8HF-01A	-4.38961	high
TCGA-XF-A8HG-01A	-4.89755	low
TCGA-XF-A8HH-01A	-4.34349	high
TCGA-XF-A8HI-01A	-6.08673	low
TCGA-XF-A9SH-01A	-4.82325	low
TCGA-XF-A9SI-01A	-5.9779	low
TCGA-XF-A9SJ-01A	-4.16912	high
TCGA-XF-A9SK-01A	-4.10373	high
TCGA-XF-A9SL-01A	-4.27474	high
TCGA-XF-A9SM-01A	-4.86977	low
TCGA-XF-A9SP-01A	-4.26713	high
TCGA-XF-A9ST-01A	-3.42297	high
TCGA-XF-A9SU-01A	-4.35271	high
TCGA-XF-A9SV-01A	-4.38273	high
TCGA-XF-A9SW-01A	-3.68771	high
TCGA-XF-A9SX-01A	-4.45019	high
TCGA-XF-A9SY-01A	-4.74305	low
TCGA-XF-A9SZ-01A	-4.09457	high
TCGA-XF-A9T0-01A	-4.63057	high
TCGA-XF-A9T2-01A	-4.48033	high
TCGA-XF-A9T3-01A	-4.56697	high
TCGA-XF-A9T4-01A	-3.57642	high
TCGA-XF-A9T5-01A	-5.36897	low
TCGA-XF-A9T6-01A	-3.9062	high
TCGA-XF-A9T8-01A	-3.75753	high
TCGA-XF-AAME-01A	-4.25666	high
TCGA-XF-AAMG-01A	-5.65024	low
TCGA-XF-AAMH-01A	-3.64685	high
TCGA-XF-AAMJ-01A	-4.37083	high
TCGA-XF-AAML-01A	-5.20471	low
TCGA-XF-AAMQ-01A	-5.50131	low
TCGA-XF-AAMR-01A	-4.00643	high
TCGA-XF-AAMT-01A	-3.88259	high
TCGA-XF-AAMW-01A	-3.33881	high
TCGA-XF-AAMX-01A	-4.38211	high
TCGA-XF-AAMY-01A	-4.9145	low
TCGA-XF-AAMZ-01A	-5.0527	low
TCGA-XF-AAN0-01A	-4.14028	high
TCGA-XF-AAN1-01A	-5.05114	low
TCGA-XF-AAN2-01A	-4.80349	low
TCGA-XF-AAN3-01A	-4.54333	high
TCGA-XF-AAN4-01A	-3.83967	high
TCGA-XF-AAN5-01A	-4.23745	high
TCGA-XF-AAN7-01A	-3.94043	high
TCGA-XF-AAN8-01A	-2.56795	high
TCGA-YC-A89H-01A	-4.64339	high
TCGA-YC-A8S6-01A	-4.59761	high
TCGA-YC-A9TC-01A	-4.28506	high
TCGA-YF-AA3L-01A	-5.46226	low
TCGA-YF-AA3M-01A	-5.40852	low
TCGA-ZF-A9R0-01A	-4.73098	low
TCGA-ZF-A9R1-01A	-5.56263	low
TCGA-ZF-A9R2-01A	-4.94717	low
TCGA-ZF-A9R3-01A	-4.81966	low
TCGA-ZF-A9R4-01A	-5.49576	low
TCGA-ZF-A9R5-01A	-5.55375	low
TCGA-ZF-A9R7-01A	-6.42371	low
TCGA-ZF-A9R9-01A	-4.16317	high
TCGA-ZF-A9RC-01A	-5.24865	low
TCGA-ZF-A9RD-01A	-4.02687	high
TCGA-ZF-A9RE-01A	-4.34341	high
TCGA-ZF-A9RF-01A	-4.3926	high
TCGA-ZF-A9RL-01A	-5.44053	low
TCGA-ZF-A9RM-01A	-5.35156	low
TCGA-ZF-A9RN-01A	-4.32646	high
TCGA-ZF-AA4N-01A	-2.59333	high
TCGA-ZF-AA4R-01A	-4.59301	high
TCGA-ZF-AA4T-01A	-4.64086	high
TCGA-ZF-AA4U-01A	-5.2168	low
TCGA-ZF-AA4V-01A	-5.25392	low
TCGA-ZF-AA4W-01A	-4.09534	high
TCGA-ZF-AA4X-01A	-5.2901	low
TCGA-ZF-AA51-01A	-5.39929	low
TCGA-ZF-AA52-01A	-4.34209	high
TCGA-ZF-AA53-01A	-4.42793	high
TCGA-ZF-AA54-01A	-3.67119	high
TCGA-ZF-AA56-01A	-3.95738	high
TCGA-ZF-AA58-01A	-5.23216	low
TCGA-ZF-AA5H-01A	-4.49813	high
TCGA-ZF-AA5N-01A	-3.20952	high
TCGA-ZF-AA5P-01A	-4.22416	high
